# Supplementary material for: Molecular and Morphological Characterization of Exserohilum turcicum (Passerini) Leonard and Suggs Causing Northern Corn Leaf Blight of Maize in Bihar
Source: Bioengineering (Basel). 2022 Aug 19;9(8):403. doi: 10.3390/bioengineering9080403 (PMC9405478; doi:10.3390/bioengineering9080403)
Supplement: Supplementary file 1 [file bioengineering-09-00403-s001.zip]

Archive with 1 entries (1 files):
- bioengineering-1870517-supplementary.pdf
